# Supplementary material for: Kaempferol and Biomodified Kaempferol from Sophora japonica Extract as Potential Sources of Anti-Cancer Polyphenolics against High Grade Glioma Cell Lines
Source: Int J Mol Sci. 2023 Jun 27;24(13):10716. doi: 10.3390/ijms241310716 (PMC10341967; doi:10.3390/ijms241310716)
Supplement: Supplementary file 1 [file ijms-24-10716-s001.zip]

Archive with 1 entries (1 files):
- ijms-2142753-supplementary.pdf
